# Supplementary material for: The Role of Temporal Information in Perisaccadic Mislocalization
Source: PLoS One. 2015 Sep 9;10(9):e0134081. doi: 10.1371/journal.pone.0134081 (PMC4564215; doi:10.1371/journal.pone.0134081)
Supplement: S4 Dataset — (ZIP) [file pone.0134081.s006.zip]

Archive with 24 entries (21 files):
- S4_Dataset/
- S4_Dataset/S4_Dataset_1
- __MACOSX/
- __MACOSX/S4_Dataset/
- __MACOSX/S4_Dataset/._S4_Dataset_1
- S4_Dataset/S4_Dataset_10.mat
- __MACOSX/S4_Dataset/._S4_Dataset_10.mat
- S4_Dataset/S4_Dataset_2.mat
- __MACOSX/S4_Dataset/._S4_Dataset_2.mat
- S4_Dataset/S4_Dataset_3
- __MACOSX/S4_Dataset/._S4_Dataset_3
- S4_Dataset/S4_Dataset_4.mat
- __MACOSX/S4_Dataset/._S4_Dataset_4.mat
- S4_Dataset/S4_Dataset_5
- __MACOSX/S4_Dataset/._S4_Dataset_5
- S4_Dataset/S4_Dataset_6.mat
- __MACOSX/S4_Dataset/._S4_Dataset_6.mat
- S4_Dataset/S4_Dataset_7
- __MACOSX/S4_Dataset/._S4_Dataset_7
- S4_Dataset/S4_Dataset_8.mat
- __MACOSX/S4_Dataset/._S4_Dataset_8.mat
- S4_Dataset/S4_Dataset_9
- __MACOSX/S4_Dataset/._S4_Dataset_9
- __MACOSX/._S4_Dataset
