# Supplementary material for: The Role of Temporal Information in Perisaccadic Mislocalization
Source: PLoS One. 2015 Sep 9;10(9):e0134081. doi: 10.1371/journal.pone.0134081 (PMC4564215; doi:10.1371/journal.pone.0134081)
Supplement: S7 Dataset — (ZIP) [file pone.0134081.s009.zip]

Archive with 20 entries (17 files):
- S7_Dataset/
- S7_Dataset/S7_Dataset_1
- __MACOSX/
- __MACOSX/S7_Dataset/
- __MACOSX/S7_Dataset/._S7_Dataset_1
- S7_Dataset/S7_Dataset_2.mat
- __MACOSX/S7_Dataset/._S7_Dataset_2.mat
- S7_Dataset/S7_Dataset_3
- __MACOSX/S7_Dataset/._S7_Dataset_3
- S7_Dataset/S7_Dataset_4.mat
- __MACOSX/S7_Dataset/._S7_Dataset_4.mat
- S7_Dataset/S7_Dataset_5
- __MACOSX/S7_Dataset/._S7_Dataset_5
- S7_Dataset/S7_Dataset_6.mat
- __MACOSX/S7_Dataset/._S7_Dataset_6.mat
- S7_Dataset/S7_Dataset_7
- __MACOSX/S7_Dataset/._S7_Dataset_7
- S7_Dataset/S7_Dataset_8.mat
- __MACOSX/S7_Dataset/._S7_Dataset_8.mat
- __MACOSX/._S7_Dataset
