# Supplementary material for: The Role of Temporal Information in Perisaccadic Mislocalization
Source: PLoS One. 2015 Sep 9;10(9):e0134081. doi: 10.1371/journal.pone.0134081 (PMC4564215; doi:10.1371/journal.pone.0134081)
Supplement: S11 Dataset — (ZIP) [file pone.0134081.s013.zip]

Archive with 12 entries (9 files):
- S11_Dataset/
- S11_Dataset/S11_Dataset_1
- __MACOSX/
- __MACOSX/S11_Dataset/
- __MACOSX/S11_Dataset/._S11_Dataset_1
- S11_Dataset/S11_Dataset_2.mat
- __MACOSX/S11_Dataset/._S11_Dataset_2.mat
- S11_Dataset/S11_Dataset_3
- __MACOSX/S11_Dataset/._S11_Dataset_3
- S11_Dataset/S11_Dataset_4.mat
- __MACOSX/S11_Dataset/._S11_Dataset_4.mat
- __MACOSX/._S11_Dataset
