# Supplementary material for: The Role of Temporal Information in Perisaccadic Mislocalization
Source: PLoS One. 2015 Sep 9;10(9):e0134081. doi: 10.1371/journal.pone.0134081 (PMC4564215; doi:10.1371/journal.pone.0134081)
Supplement: S17 Dataset — (ZIP) [file pone.0134081.s019.zip]

Archive with 20 entries (17 files):
- S17_Dataset/
- S17_Dataset/S17_Dataset_1
- __MACOSX/
- __MACOSX/S17_Dataset/
- __MACOSX/S17_Dataset/._S17_Dataset_1
- S17_Dataset/S17_Dataset_2.mat
- __MACOSX/S17_Dataset/._S17_Dataset_2.mat
- S17_Dataset/S17_Dataset_3
- __MACOSX/S17_Dataset/._S17_Dataset_3
- S17_Dataset/S17_Dataset_4.mat
- __MACOSX/S17_Dataset/._S17_Dataset_4.mat
- S17_Dataset/S17_Dataset_5
- __MACOSX/S17_Dataset/._S17_Dataset_5
- S17_Dataset/S17_Dataset_6.mat
- __MACOSX/S17_Dataset/._S17_Dataset_6.mat
- S17_Dataset/S17_Dataset_7
- __MACOSX/S17_Dataset/._S17_Dataset_7
- S17_Dataset/S17_Dataset_8.mat
- __MACOSX/S17_Dataset/._S17_Dataset_8.mat
- __MACOSX/._S17_Dataset
